# Supplementary material for: Estimation of Disability Weights in the General Population of South Korea Using a Paired Comparison
Source: PLoS One. 2016 Sep 8;11(9):e0162478. doi: 10.1371/journal.pone.0162478 (PMC5015913; doi:10.1371/journal.pone.0162478)
Supplement: S1 File — (XLSX) [file pone.0162478.s001.xlsx]

## Sheet: Added health state
N	Health state	기술문(Korean)	Description (English)
223	Allergic rhinitis & conjunctivitis: mild	연속적인 재채기와 함께 맑은 콧물이 흐르거나 눈이 가려운 증상이 가끔 있어 일상생활을 하는 데 약간의 어려움이 있음.	has a countinous sneeze. The person at times has a runny nose or itchy eyes, which causes some difficulty with daily activities.
224	Allergic rhinitis & conjunctivitis: severe	연속적인 재채기와 함께 맑은 콧물이 흐르거나 눈이 가려운 증상이 자주 있어 일상생활을 하는 데 큰 어려움이 있음.	has a continous sneeze with a runny nose or itchy eyes often, which causes great difficulty with daily activities.
225	Post-traumatic stress disorder	자신이나 가까운 사람이 생명을 위협받는 사고나 심한 손상을 경험한 뒤 그 사건이 생각나고, 비슷한 상황을 피하고 싶고, 잠이 잘 오지 않거나 집중력이 떨어져 일상생활을 하는 데 어려움이 있음.	has seen or experienced a life-threatening accident or severe injury of his or her closest people or himself or herself. The person has flashbacks from the accident, wants to avoid similar situation, cannot fall asleep well or has a lack of concentration, which causes difficulty with daily activities.
226	Multiple chemical sensitivity	일반인들은 불편을 느끼지 못하는 일상적 수준의 담배연기, 매연, 향수 등 주변 화학물질로 인해 두통, 집중력 저하, 어지러움, 피로 등을 느껴 일상생활에 어려움이 있음.	has a headache, lack of concentration, dizziness, and fatigue—despite the presence of a usual level of chemicals (such as cigarette smoke, exhaust gas, and perfume) to which the general public feels no discomfort—that causes difficulty with daily activities.
227	Tinnitus	거의 매일 5분 이상 귀에서 소리가 남.	experiences ringing in the ears for more than 5 minutes, almost every day.
228	Annoyance: mild	주위에 시끄러운 소리 때문에 일상생활에 약간 지장이 있음.	has some difficulty with dailiy activities because of loud noises in the surroundings.
229	Annoyance: severe	주위에 시끄러운 소리 때문에 일상생활에 큰 지장이 있음.	has great difficulty with dailiy activities because of loud noises in the surroundings.
230	Sleep disorder: mild	주위에 시끄러운 소리 때문에 잠을 자는 데에 약간 지장이 있음.	has some difficulty with sleep because of the loud noises in the surroundings.
231	Sleep disorder: severe	주위에 시끄러운 소리 때문에 잠을 자는 데에 큰 어려움이 있음.	has great difficulty with sleep because of the loud noises in the surroundings.
232	Learning disorder: mild	주위에 시끄러운 소리 때문에 학습에 약간 지장이 있음.	has some difficulty in learning because of the loud noises in the surroundings.
233	Learning disorder: severe	주위에 시끄러운 소리 때문에 학습에 큰 지장이 있음.	has great difficulty in learning because of the loud noises in the surroundings.
234	EQ-5D 11111	걷는 데 전혀 지장이 없고, 혼자 씻거나 옷을 입는 데 전혀 지장이 없으며, 일상 활동을 하는 데 전혀 지장이 없고, 전혀 통증이나 불편감이 없으며, 전혀 불안하거나 우울하지 않음.	has no problems in walking about, has no problems washing or dressing himself or herself, has no problems doing his or her usual activities, has no pain or discomfort, and is not anxious or depressed.
235	EQ-5D 12322	걷는 데 전혀 지장이 없고, 혼자 씻거나 옷을 입는 데 약간 지장이 있으며, 일상 활동을 하는 데 중간 정도의 지장이 있고, 약간 통증이나 불편감이 있으며, 약간 불안하거나 우울함.	has no problems in walking about, has slight problems washing or dressing himself or herself, has moderate problems doing his or her usual activities, has slight pain or discomfort, and is slightly anxious or depressed.
236	EQ-5D 22431	걷는 데 약간 지장이 있고, 혼자 씻거나 옷을 입는 데 약간 지장이 있으며, 일상 활동을 하는 데 심한 지장이 있고, 중간 정도의 통증이나 불편감이 있으며, 전혀 불안하거나 우울하지 않음.	has slight problems in walking about, has slight problems washing or dressing himself or herself, has severe problems doing his or her usual activities, has moderate pain or discomfort, and is not anxious or depressed.
237	EQ-5D 21225	걷는 데 약간 지장이 있고, 혼자 씻거나 옷을 입는 데 전혀 지장이 없으며, 일상 활동을 하는 데 약간 지장이 있고, 약간 통증이나 불편감이 있으며, 극도로 불안하거나 우울함.	has slight problems in walking about, has no problems washing or dressing himself or herself, has slight problems doing his or her usual activities, has slight pain or discomfort, and is extremely anxious or depressed.
238	EQ-5D 23142	걷는 데 약간 지장이 있고, 혼자 씻거나 옷을 입는 데 중간 정도의 지장이 있으며, 일상 활동을 하는 데 전혀 지장이 없고, 심한 통증이나 불편감이 있으며, 약간 불안하거나 우울함.	has slight problems in walking about, has moderate problems washing or dressing himself or herself, has no problems doing his or her usual activities, has severe pain or discomfort, and is slightly anxious or depressed.
239	EQ-5D 52213	걸을 수 없고, 혼자 씻거나 옷을 입는 데 약간 지장이 있으며, 일상 활동을 하는 데 약간 지장이 있고, 전혀 통증이나 불편감이 없으며, 중간 정도로 불안하거나 우울함.	is unable to walk about, has slight problems washing or dressing himself or herself, has slight problems doing his or her usual activities, has no pain or discomfort, and is moderately anxious or depressed.
240	EQ-5D 33251	걷는 데 중간 정도의 지장이 있고, 혼자 씻거나 옷을 입는 데 중간 정도의 지장이 있으며, 일상 활동을 하는 데 약간 지장이 있고, 극심한 통증이나 불편감이 있으며, 전혀 불안하거나 우울하지 않음.	has moderate problems in walking about, has moderate problems washing or dressing himself or herself, has slight problems doing his or her usual activities, has extreme pain or discomfort, and is not anxious or depressed.
241	EQ-5D 35123	걷는 데 중간 정도의 지장이 있고, 혼자 씻거나 옷을 입을 수 없으며, 일상 활동을 하는 데 전혀 지장이 없고, 약간 통증이나 불편감이 있으며, 중간 정도로 불안하거나 우울함.	has moderate problems in walking about, is unable to wash or dress himself or herself, has no problems doing his or her usual activities, has slight pain or discomfort, and is moderately anxious or depressed.
242	EQ-5D 34412	걷는 데 중간 정도의 지장이 있고, 혼자 씻거나 옷을 입는 데 심한 지장이 있으며, 일상 활동을 하는 데 심한 지장이 있고, 전혀 통증이나 불편감이 없으며, 약간 불안하거나 우울함.	has moderate problems in walking about, has severe problems washing or dressing himself or herself, has severe problems doing his or her usual activities, has no pain or discomfort, and is slightly anxious or depressed.
243	EQ-5D 31334	걷는 데 중간 정도의 지장이 있고, 혼자 씻거나 옷을 입는 데 전혀 지장이 없으며, 일상 활동을 하는 데 중간 정도의 지장이 있고, 중간 정도의 통증이나 불편감이 있으며, 심하게 불안하거나 우울함.	has moderate problems in walking about, has no problems washing or dressing himself or herself, has moderate problems doing his or her usual activities, has moderate pain or discomfort, and is severely anxious or depressed.
244	EQ-5D 14244	걷는 데 전혀 지장이 없고, 혼자 씻거나 옷을 입는 데 심한 지장이 있으며, 일상 활동을 하는 데 약간 지장이 있고, 심한 통증이나 불편감이 있으며, 심하게 불안하거나 우울함.	has no problems in walking about, has severe problems washing or dressing himself or herself, has slight problems doing his or her usual activities, has severe pain or discomfort, and is severely anxious or depressed.
245	EQ-5D 13533	걷는 데 전혀 지장이 없고, 혼자 씻거나 옷을 입는 데 중간 정도의 지장이 있으며, 일상 활동을 할 수 없고, 중간 정도의 통증이나 불편감이 있으며, 중간 정도로 불안하거나 우울함.	has no problems in walking about, has moderate problems washing or dressing himself or herself, is unable to do his or her usual activities, has moderate pain or discomfort, and is moderately anxious or depressed.
246	EQ-5D 41443	걷는 데 심한 지장이 있고, 혼자 씻거나 옷을 입는 데 전혀 지장이 없으며, 일상 활동을 하는 데 심한 지장이 있고, 심한 통증이나 불편감이 있으며, 중간 정도로 불안하거나 우울함.	has severe problems in walking about, has no problems washing or dressing himself or herself, has severe problems doing his or her usual activities, has severe pain or discomfort, and is moderately anxious or depressed.
247	EQ-5D 44521	걷는 데 심한 지장이 있고, 혼자 씻거나 옷을 입는 데 심한 지장이 있으며, 일상 활동을 할 수 없고, 약간 통증이나 불편감이 있으며, 전혀 불안하거나 우울하지 않음.	has severe problems in walking about, has severe problems washing or dressing himself or herself, is unable to do his or her usual activities, has slight pain or discomfort, and is not anxious or depressed.
248	EQ-5D 42154	걷는 데 심한 지장이 있고, 혼자 씻거나 옷을 입는 데 약간 지장이 있으며, 일상 활동을 하는 데 전혀 지장이 없고, 극심한 통증이나 불편감이 있으며, 심하게 불안하거나 우울함.	has severe problems in walking about, has slight problems washing or dressing himself or herself, has no problems doing his or her usual activities, has extreme pain or discomfort, and is severely anxious or depressed.
249	EQ-5D 45232	걷는 데 심한 지장이 있고, 혼자 씻거나 옷을 입을 수 없으며, 일상 활동을 하는 데 약간 지장이 있고, 중간 정도의 통증이나 불편감이 있으며, 약간 불안하거나 우울함.	has severe problems in walking about, is unable to wash or dress himself or herself, has slight problems doing his or her usual activities, has moderate pain or discomfort, and is slightly anxious or depressed.
250	EQ-5D 43315	걷는 데 심한 지장이 있고, 혼자 씻거나 옷을 입는 데 중간 정도의 지장이 있으며, 일상 활동을 하는 데 중간 정도의 지장이 있고, 전혀 통증이나 불편감이 없으며, 극도로 불안하거나 우울함.	has severe problems in walking about, has moderate problems washing or dressing himself or herself, has moderate problems doing his or her usual activities, has no pain or discomfort, and is extremely anxious or depressed.
251	EQ-5D 24353	걷는 데 약간 지장이 있고, 혼자 씻거나 옷을 입는 데 심한 지장이 있으며, 일상 활동을 하는 데 중간 정도의 지장이 있고, 극심한 통증이나 불편감이 있으며, 중간 정도로 불안하거나 우울함.	has slight problems in walking about, has severe problems washing or dressing himself or herself, has moderate problems doing his or her usual activities, has extreme pain or discomfort, and is moderately anxious or depressed.
252	EQ-5D 25514	걷는 데 약간 지장이 있고, 혼자 씻거나 옷을 입을 수 없으며, 일상 활동을 할 수 없고, 전혀 통증이나 불편감이 없으며, 심하게 불안하거나 우울함.	has slight problems in walking about, is unable to wash or dress himself or herself, is unable to do his or her usual activities, has no pain or discomfort, and is severely anxious or depressed.
253	EQ-5D 54135	걸을 수 없고, 혼자 씻거나 옷을 입는 데 심한 지장이 있으며, 일상 활동을 하는 데 전혀 지장이 없고, 중간 정도의 통증이나 불편감이 있으며, 극도로 불안하거나 우울함.	is unable to walk about, has severe problems washing or dressing himself or herself, has no problems doing his or her usual activities, has moderate pain or discomfort, and is extremely anxious or depressed.
254	EQ-5D 53424	걸을 수 없고, 혼자 씻거나 옷을 입는 데 중간 정도의 지장이 있으며, 일상 활동을 하는 데 심한 지장이 있고, 약간 통증이나 불편감이 있으며, 심하게 불안하거나 우울함.	is unable to walk about, has moderate problems washing or dressing himself or herself, has severe problems doing his or her usual activities, has slight pain or discomfort, and is severely anxious or depressed.
255	EQ-5D 55341	걸을 수 없고, 혼자 씻거나 옷을 입을 수 없으며, 일상 활동을 하는 데 중간 정도의 지장이 있고, 심한 통증이나 불편감이 있으며, 전혀 불안하거나 우울하지 않음.	is unable to walk about, is unable to wash or dress himself or herself, has moderate problems doing his or her usual activities, has severe pain or discomfort, and is not anxious or depressed.
256	EQ-5D 51552	걸을 수 없고, 혼자 씻거나 옷을 입는 데 전혀 지장이 없으며, 일상 활동을 할 수 없고, 극심한 통증이나 불편감이 있으며, 약간 불안하거나 우울함.	is unable to walk about, has no problems washing or dressing himself or herself, is unable to do his or her usual activities, has extreme pain or discomfort, and is slightly anxious or depressed.
257	EQ-5D 32545	걷는 데 중간 정도의 지장이 있고, 혼자 씻거나 옷을 입는 데 약간 지장이 있으며, 일상 활동을 할 수 없고, 심한 통증이나 불편감이 있으며, 극도로 불안하거나 우울함.	has moderate problems in walking about, has slight problems washing or dressing himself or herself, is unable to do his or her usual activities, has severe pain or discomfort, and is extremely anxious or depressed.
258	EQ-5D 15455	걷는 데 전혀 지장이 없고, 혼자 씻거나 옷을 입을 수 없으며, 일상 활동을 하는 데 심한 지장이 있고, 극심한 통증이나 불편감이 있으며, 극도로 불안하거나 우울함.	has no problems in walking about, is unable to wash or dress himself or herself, has severe problems doing his or her usual activities, has extreme pain or discomfort, and is extremely anxious or depressed.

## Sheet: Total
No	health states	description (English)	description (한글)
1	감염성 질병: 급성기, 경증	has a low fever and mild discomfort , but no difficulty with daily activities.	미열과 약간의 불편감이 있지만, 일상생활에는 어려움이 없음.
2	감염성 질병: 급성기, 중등증	has a fever and aches, and feels weak, which causes some difficulty with daily activities.	열과 통증이 있고, 쇠약감을 느껴서 일상생활에 약간의 어려움이 있음.
3	감염성 질병: 급성기, 중증	has a high fever and pain, and feels very weak, which causes great difficulty with daily activities.	고열과 통증이 있고, 쇠약감을 많이 느껴서 일상생활에 큰 어려움이 있음.
4	감염성 질병: 급성기 이후 결과(피로, 감정적 불안정, 불면증)	is always tired and easily upset. The person feels pain all over the body and is depressed.	항상 지치고, 쉽게 마음이 상함. 온몸에 통증을 느끼고, 우울해짐.
5	설사: 경증	has diarrhea three or more times a day with occasional discomfort in the belly.	하루에 세 번 혹은 그 이상 설사를 함. 설사를 할 때 때때로 복부에 불편감을 동반함.
6	설사: 증등증	has diarrhea three or more times a day, with painful cramps in the belly and feeling thirsty	하루에 세 번 혹은 그 이상 복부에 통증이 있는 경련을 동반한 설사를 하며, 갈증이 남.
7	설사: 중증	has diarrhea three or more times a day with severe belly cramps. The person is very thirsty and feels nauseous and tired.	하루에 세 번 혹은 그 이상 복부에 쥐어짜는듯한 심한 통증을 동반한 설사를 하고, 갈증이 매우 나며, 속이 매스껍고, 지침.
8	부고환염	has swelling and tenderness in the testicles and pain during urination.	고환이 붓고, 이를 건드리면 아프며, 소변을 볼 때 통증이 있음.
9	대상포진	has a blistering skin rash that causes pain, with some burning and itching.	통증 및 약간의 열감, 가려움증을 동반한 물집이 있는 피부 발진이 생김.
10	면역결핍바이러스 사례: 증상이 있는, 후천성면역결핍증 이전 상태	has weight loss, fatigue, and frequent infections.	체중이 감소하고, 피로하며, 감염이 자주 생김.
11	면역결핍바이러스/후천성면역결핍증 사례: 항바이러스 치료를 받고 있는	has occasional fevers and infections. The person takes daily medication that sometimes causes diarrhea.	때때로 열과 감염이 발생함. 매일 약을 먹는 사람은 때때로 설사가 생김.
12	후천성면역결핍증 사례: 항바이러스 치료를 받고 있지 않는	has severe weight loss, weakness, fatigue, cough and fever, and frequent infections, skin rashes and diarrhea.	체중감소, 쇠약감, 피로, 기침, 열이 심하게 있고, 감염, 피부 발진, 설사가 자주 생김.
13	장 선충류 감염: 증상 있는	has cramping pain and a bloated feeling in the belly.	복부에 쥐어짜는듯한 통증과 팽만감이 있음.
14	림프사상충증: 증상 있는	has swollen legs with hard and thick skin, which causes difficulty in moving around.	양 다리가 붓고, 피부가 딱딱해지고 두꺼워짐. 이로 인하여 이동하는 데에 어려움이 있음.
15	이통	has an ear-ache that causes some difficulty with daily activities.	귀에 통증이 있어 일상생활에 약간의 어려움이 있음.
16	결핵: 면역결핍바이러스 감염이 없는	has a persistent cough and fever, is short of breath, feels weak, and has lost a lot of weight.	지속적으로 기침, 열이 있고 숨이 차며, 쇠약감을 느낌. 그리고 체중이 많이 감소함.
17	결핵: 면역결핍바이러스 감염이 있는	has a persistent cough and fever, shortness of breath, night sweats, weakness and fatigue and severe weight loss.	지속적으로 기침, 열이 있고, 숨이 차며, 야간에 땀이 남. 쇠약감과 피로를 느끼고, 심한 체중감소가 있음.
18	암: 진단 및 일차적 치료	has pain, nausea, fatigue, weight loss and high anxiety.	통증, 구역질, 피로, 체중감소, 심한 불안감이 있음.
19	암: 전이	has severe pain, extreme fatigue, weight loss and high anxiety.	심한 통증, 극도의 피로, 체중감소, 심한 불안감이 있음.
20	유방절제	had one of her breasts removed and sometimes has pain or swelling in the arms.	한 쪽 유방을 제거하였고, 때때로 팔에 통증이 있거나 팔이 부음.
21	배변주머니	has a pouch attached to an opening in the belly to collect and empty stools.	복부에 대변을 모으고 비우기 위하여 부착한 주머니가 있음.
22	말기: 투약 중(암, 말기 신장/간질병을 위한)	has lost a lot of weight and regularly uses strong medication to avoid constant pain. The person has no appetite, feels nauseous, and needs to spend most of the day in bed.	체중이 많이 감소하고, 끊임없는 통증을 피하기 위하여 규칙적으로 강한 약물을 사용함. 이 사람은 식욕이 없고, 매스꺼움을 느끼며, 병상에서 하루의 대부분을 보내야만 함.
23	말기: 투약하지 않는(암, 말기 신장/간질병을 위한)	has lost a lot of weight and has constant pain. The person has no appetite, feels nauseous, and needs to spend most of the day in bed.	체중이 많이 감소하고, 끊임없는 통증이 있음. 이 사람은 식욕이 없고, 매스꺼움을 느끼며, 병상에서 하루의 대부분을 보내야만 함.
24	급성심근경색: 1-2일	has severe chest pain that becomes worse with any physical activity. The person feels nauseous, short of breath, and very anxious.	조금만 신체활동을 해도 심한 가슴 통증이 악화됨. 이 사람은 매스꺼움을 느끼고, 숨이 차며, 심한 불안감이 있음.
25	급성심근경색; 3-28일	gets short of breath after heavy physical activity, and tires easily, but has no problems when at rest. The person has to take medication every day and has some anxiety.	심한 신체활동을 하면 숨이 차고, 쉽게 피로함. 그러나 쉴 때에는 아무런 문제가 없음. 이 사람은 매일 약물 치료를 받아야 하고, 약간의 불안감이 있음.
26	협심증: 경증	has chest pain that occurs with strenuous physical activity, such as running or lifting heavy objects. After a brief rest, the pain goes away.	달리기나 무거운 물체를 드는 것과 같은 격렬한 신체활동을 할 때 가슴 통증이 발생함. 짧은 휴식 후 통증은 사라짐.
27	협심증: 중등증	has chest pain that occurs with moderate physical activity, such as walking uphill or more than half a kilometer (around a quarter-mile) on level ground. After a brief rest, the pain goes away.	오르막길을 걷거나 평지에서 0.5킬로미터 이상 걷는 것과 같은 보통의 신체활동을 할 때 가슴 통증이 발생함. 짧은 휴식 후 통증은 사라짐.
28	협심증: 중증	has chest pain that occurs with minimal physical activity, such as walking only a short distance. After a brief rest, the pain goes away. The person avoids most physical activities because of the pain.	짧은 거리를 걷는 것과 같은 최소한의 신체활동을 할 때에도 가슴 통증이 발생함. 짧은 휴식 후 통증은 사라짐. 이 사람은 통증 때문에 대부분의 신체활동을 피함.
29	심장 전도장애 및 심장 부정맥	has periods of rapid and irregular heartbeats and occasional fainting.	심장 박동이 빠르고 불규칙하고, 때때로 기절함.
30	파행(절름발이)	has cramping pains in the legs after walking a medium distance. The pain goes away after a short rest.	보통의 거리를 걸은 후 양발에서 쥐어짜는듯한 통증이 발생함. 짧은 휴식 후 통증은 사라짐.
31	심부전: 경증	is short of breath and easily tires with moderate physical activity, such as walking uphill or more than a quarter-mile on level ground. The person feels comfortable at rest or during activities requiring less effort.	오르막길을 걷거나 평지에서 0.5킬로미터 이상 걷는 것과 같은 보통의 신체활동을 할 때 숨이 차고, 쉽게 지침. 휴식하거나 힘이 적게 드는 활동 중에는 괜찮음.
32	심부전: 중등증	is short of breath and easily tires with minimal physical activity, such as walking only a short distance. The person feels comfortable at rest but avoids moderate activity.	짧은 거리를 걷는 것과 같은 최소한의 신체활동을 할 때에도 숨이 차고, 쉽게 지침. 이 사람은 휴식 중에는 괜찮지만, 보통의 활동을 피함.
33	심부전: 중증	is short of breath and feels tired when at rest. The person avoids any physical activity, for fear of worsening the breathing problems.	휴식할 때에도 숨이 차고, 지침. 이 사람은 숨쉬기 힘들어지는 두려움 때문에 모든 신체활동을 피함.
34	뇌졸중: 장기적 결과, 경증	has some difficulty in moving around and some weakness in one hand, but is able to walk without help.	움직이는 데에 약간의 어려움이 있고, 한 손에서 약간의 쇠약감이 있지만, 도움 없이 걸을 수 있음.
35	뇌졸중: 장기적 결과, 중등증	has some difficulty in moving around, and in using the hands for lifting and holding things, dressing and grooming.	움직이는 데에 약간의 어려움이 있고, 물건을 들거나 쥐기, 옷 입기, 몸단장하기를 할 때 양손을 사용하는 데에 약간의 어려움이 있음.
36	뇌졸중: 장기적 결과, 중등증에 인지적 문제가 있는	has some difficulty in moving around, in using the hands for lifting and holding things, dressing and grooming, and in speaking. The person is often forgetful and confused.	움직이는 데에 약간의 어려움이 있고, 물건을 들거나 쥐기, 옷 입기, 몸단장하기를 할 때 양손을 사용하는 데에 약간의 어려움이 있으며, 말하는 데에 약간의 어려움이 있음. 이 사람은 자주 잘 잊고, 혼란스러워 함.
37	뇌졸중: 장기적 결과, 중증	is confined to bed or a wheelchair, has difficulty speaking and depends on others for feeding, toileting and dressing.	침대나 휠체어에만 있어야 하고, 말하는 데에 어려움이 있으며, 식사, 용변 보기, 옷 입기를 할 때 다른 사람에게 의존함.
38	뇌졸중: 장기적 결과, 중증에 인지적 문제가 있는	is confined to bed or a wheelchair, depends on others for feeding, toileting and dressing, and has difficulty speaking, thinking clearly and remembering things.	침대나 휠체어에만 있어야 하고, 식사, 용변 보기, 옷 입기를 할 때 다른 사람에게 의존하며, 말하기, 명확하게 사고하기, 사물을 기억하기에 어려움이 있음.
39	당뇨발	has a sore on the foot that is swollen and causes some difficulty in walking.	부은 발에 상처가 생겨 걷는 데에 약간의 어려움이 있음.
40	당뇨성 신경병증	has pain, tingling and numbness in the arms, legs, hands and feet. The person sometimes gets cramps and muscle weakness.	양팔, 양다리, 양손, 양발에서 통증, 저림, 무감각이 있음. 이 사람은 때때로 쥐어짜는듯한 통증, 근육 쇠약이 있음.
41	만성신장질환 (제4단계)	tires easily, has nausea, reduced appetite and difficulty sleeping.	쉽게 피로하고, 매스꺼우며, 식욕이 줄고, 수면에 어려움이 있음.
42	말기신부전: 신장 이식 받은	sometimes feels tired and down, and has some difficulty with daily activities.	때때로 피로를 느끼고, 처지며, 일상생활에 약간의 어려움이 있음.
43	말기신부전: 투석 중	is tired and has itching, cramps, headache, joint pains and shortness of breath. The person needs intensive medical care every other day lasting about half a day.	피로, 가려움증, 쥐어짜는듯한 통증, 두통, 관절통이 있으며, 숨이 참. 이 사람은 격일로 하루의 절반 정도 걸리는 집중적인 의학적 치료를 받을 필요가 있음.
44	비대상성 간경변증	has a swollen belly and swollen legs. The person feels weakness, fatigue and loss of appetite.	복부와 양다리가 부음. 이 사람은 쇠약감, 피로, 식욕부진을 느낌.
45	위출혈	vomits blood and feels nauseous.	피를 토하고, 매스꺼움을 느낌.
46	크론병 또는 궤양성 대장염	has cramping abdominal pain, has diarrhea several times a day, and feels very tired for two months every year. When the person does not have symptoms, there is anxiety about them returning.	쥐어짜는듯한 복통이 있고, 하루에 수차례 설사를 하며, 매년 두 달 정도 피로를 매우 느낌. 증상이 없을 때 이 사람은 이것들이 재현될 것에 대한 불안감이 있음.
47	양성전립선비대	feels the urge to urinate frequently, but when passing urine it comes out slowly and sometimes is painful.	자주 소변이 급하게 마려움을 느끼고, 소변을 볼 때 소변이 천천히 나오며, 때때로 통증이 있음.
48	요실금	cannot control urinating.	소변을 조절할 수 없음.
49	발기부전	has difficulty in obtaining or maintaining an erection.	발기하거나 발기를 유지하는 데에 어려움이 있음.
50	원발성(일차성) 불임	wants to have a child and has a fertile partner, but the couple cannot conceive.	아이 갖기를 원하고, 배우자가 있지만, 임신이 되지 않음.
51	속발성(이차성) 불임	has at least one child, and wants to have more children. The person has a fertile partner, but the couple cannot conceive.	적어도 한 명 이상의 아이가 있고, 아이 갖기를 더 원함. 이 사람은 배우자가 있지만, 임신이 되지 않음.
52	천식: 조절되는	has wheezing and cough once a month, which does not cause difficulty with daily activities.	한 달에 한 번 정도 쌕쌕거리고 기침이 나며, 이것이 일상생활에 어려움을 초래하지 않음.
53	천식: 부분적으로 조절되는	has wheezing and cough once a week, which causes some difficulty with daily activities.	한 달에 한 번 정도 쌕쌕거리고 기침이 나며, 이것이 일상생활에 어려움을 초래함.
54	천식: 조절되지 않는	has wheezing, cough and shortness of breath more than twice a week, which causes difficulty with daily activities and sometimes wakes the person at night.	한 주에 두 번 이상 쌕쌕거리고 기침이 나며 숨이 차고, 이것이 일상생활에 어려움을 초래하며, 때때로 밤중에 잠을 깨게 됨.
55	만성폐쇄성폐질환 및 다른 만성 호흡기 문제들: 경증	has cough and shortness of breath after heavy physical activity, but is able to walk long distances and climb stairs.	격렬한 신체 활동 후 기침이 나고 숨이 차지만, 먼 거리를 걸을 수 있고, 계단을 오를 수 있음.
56	만성폐쇄성폐질환 및 다른 만성 호흡기 문제들: 중등증	has cough, wheezing and shortness of breath, even after light physical activity. The person feels tired and can walk only short distances or climb only a few stairs.	가벼운 신체 활동 후에도 기침이 나고 쌕쌕거리며 숨이 참. 이 사람은 피로를 느끼고, 짧은 거리만 걸을 수 있거나 몇 개의 계단만 오를 수 있음.
57	만성폐쇄성폐질환 및 다른 만성 호흡기 문제들: 중증	has cough, wheezing and shortness of breath all the time. The person has great difficulty walking even short distances or climbing any stairs, feels tired when at rest, and is anxious.	항상 기침이 나고 쌕쌕거리며 숨이 참. 이 사람은 짧은 거리를 걷거나 계단을 조금 오를 때에도 큰 어려움이 있고, 휴식할 때에 피로를 느끼며, 불안함.
58	치매: 경증	has some trouble remembering recent events, and finds it hard to concentrate and make decisions and plans.	최근의 사건을 기억하는 데에 약간의 어려움이 있음. 집중하고, 결정 및 계획을 하는 데에 어려움이 있음.
59	치매: 중등증	has memory problems and confusion, feels disoriented, at times hears voices that are not real, and needs help with some daily activities.	기억력 문제가 있고 혼란스러워하고, 방향감이 떨어지며, 가끔은 실제가 아닌 소리가 들리고, 몇몇 일상생활에서는 도움이 필요함.
60	치매: 중증	has complete memory loss; no longer recognizes close family members; and requires help with all daily activities.	기억력이 완전히 상실되고, 가까운 가족을 알아볼 수 없으며, 모든 일상생활에서 도움이 필요함.
61	두통: 편두통	has severe, throbbing head pain and nausea that cause great difficulty in daily activities and sometimes confine the person to bed. Moving around, light, and noise make it worse.	심하게 지근거리는 두통과 매스꺼움이 있고, 이것이 일상생활에 큰 어려움을 초래하며, 때때로 이 사람을 침대에 누워있게 만듦. 몸놀림, 빛, 소리는 이것을 악화시킴.
62	두통: 긴장형	has a moderate headache that also affects the neck, which causes difficulty in daily activities.	목까지 뻗치는 중간 정도의 두통이 있어 일상생활에 어려움이 있음.
63	다발성 경화증: 경증	has mild loss of feeling in one hand, is a little unsteady while walking, has slight loss of vision in one eye, and often needs to urinate urgently.	한 손에 감각이 약간 없어지고, 걸을 때 약간 불안정함. 한 쪽 눈에 약간의 시야 손실이 있고, 급하게 소변을 보고 싶은 경우가 자주 있음.
64	다발성 경화증: 중등증	needs help walking, has difficulty with writing and arm coordination, has loss of vision in one eye and cannot control urinating.	걷는 데에 도움이 필요하고, 글쓰기 및 팔을 쓰는 데에 어려움이 있음. 한 쪽 눈에 시야 손실이 있고, 소변 보는 것을 조절할 수 없음.
65	다발성 경화증: 중증	has slurred speech and difficulty swallowing. The person has weak arms and hands, very limited and stiff leg movement, has loss of vision in both eyes and cannot control urinating.	발음이 어눌하고, 삼키는 데에 어려움이 있음. 이 사람은 양팔의 근력이 약하고, 다리의 움직임이 매우 제한되고 뻣뻣함. 양쪽 눈에 시야 손실이 있고, 소변을 조절할 수 없음.
66	간질: 치료된, 발작 없는	had sudden seizures in the past, but they have stopped now with medicines. The person has some drowsiness, difficulty concentrating and some anxiety about future episodes.	과거에 갑작스러운 발작이 있었지만, 이제 약물로 멈추었음. 이 사람은 의식이 약간 몽롱하고, 집중하는 데에 어려움을 겪으며, 앞으로 발작이 생길까 약간 불안함.
67	간질: 치료된, 최근 발작 있는	has sudden seizures once a month, with violent muscle contractions and stiffness and loss of consciousness. Between seizures the person has some drowsiness, difficulty concentrating and anxiety about future episodes.	한 달에 한 번 심한 근육 수축과 뻣뻣함, 의식 소실을 동반한 갑작스러운 발작이 있음. 발작 사이에 이 사람은 의식이 약간 몽롱하고, 집중하는 데에 어려움을 겪으며, 앞으로 발작이 생길까 불안함.
68	간질: 치료되지 않은	has sudden seizures twice a month, with violent muscle contractions and stiffness, loss of consciousness, and loss of urine or stool control. Between seizures the person has anxiety about future episodes.	한 달에 두 번 심한 근육 수축과 뻣뻣함, 의식 소실, 대소변 조절 상실을 동반한 갑작스러운 발작이 있음. 발작 사이에 이 사람은 앞으로 발작이 생길까 불안함.
69	간질: 중증	has sudden, prolonged seizures once a week, with violent muscle contractions and stiffness, loss of consciousness, and loss of urine or stool control. Between seizures the person has drowsiness, memory loss, difficulty concentrating and anxiety.	한 주에 한 번 심한 근육 수축과 뻣뻣함, 의식 소실, 대소변 조절 상실을 동반한 갑작스럽고 오래 계속되는 발작이 있음. 발작 사이에 이 사람은 의식이 몽롱하고, 기억 상실이 있으며, 집중하는 데에 어려움이 있고, 불안함.
70	파킨슨병: 경증	has mild tremors and moves a little slowly, but is able to walk and do daily activities without assistance.	약한 떨림이 있고 약간 천천히 움직이지만, 걸을 수 있고 도움 없이 일상생활을 함.
71	파킨슨병: 중등증	has moderate tremors and moves slowly, which causes some difficulty in walking and daily activities. The person has some trouble swallowing, talking, sleeping, and remembering things.	중간 정도의 떨림이 있고 천천히 움직여서 걷기, 일상생활에 약간의 어려움이 있음. 이 사람은 삼키기, 이야기하기, 잠자기, 사물을 기억하기에 약간의 문제가 있음.
72	파킨슨병: 중증	has severe tremors and moves very slowly, which causes great difficulty in walking and daily activities. The person falls easily and has a lot of difficulty talking, swallowing, sleeping, and remembering things.	심한 떨림이 있고 매우 천천히 움직여서 걷기, 일상생활에 큰 어려움이 있음. 이 사람은 쉽게 넘어지고, 이야기하기, 삼키기, 잠자기, 사물을 기억하기에 많은 어려움이 있음.
73	알코올사용 장애: 경증	drinks a lot of alcohol and sometimes has difficulty controlling the urge to drink. While intoxicated, the person has difficulty performing daily activities.	술을 많이 마시고, 때때로 술을 마시고자 하는 욕구를 조절하는 데에 어려움이 있음. 취했을 때 이 사람은 일상생활을 하는 데에 어려움이 있음.
74	알코올사용 장애: 중등증	drinks a lot, gets drunk almost every week and has great difficulty controlling the urge to drink. Drinking and recovering cause great difficulty in daily activities, sleep loss, and fatigue.	술을 많이 마시고, 거의 매주 술에 취하며, 술을 마시고자 하는 욕구를 조절하는 데에 큰 어려움이 있음. 술을 마시고 깨는 것이 일상생활에 큰 어려움을 초래하고, 수면이 부족하며, 피로함.
75	알코올사용 장애: 중증	gets drunk almost every day and is unable to control the urge to drink. Drinking and recovering replace most daily activities. The person has difficulty thinking, remembering and communicating, and feels constant pain and fatigue.	거의 매일 취하고, 술을 마시고자 하는 욕구를 조절할 수 없음. 술을 마시고 깨는 것이 대부분의 일상생활을 대신함. 이 사람은 사고하기, 기억하기, 대화하기에 어려움이 있고, 지속적으로 통증 및 피로를 느낌.
76	태아 알코올 증후군: 경증	is a little slow in developing physically and mentally, which causes some difficulty in learning but no other difficulties in daily activities.	신체 및 정신 발달에 약간의 지체가 있어, 학습에 약간의 어려움이 있지만, 일상생활에 다른 어려움은 없음.
77	태아 알코올 증후군: 중등증	is slow in developing physically and mentally, which causes some difficulty in daily activities.	신체 및 정신 발달에 지체가 있어, 일상생활에 약간의 어려움이 있음.
78	태아 알코올 증후군: 중증	is very slow in developing physically and mentally, which causes great difficulty in daily activities.	신체 및 정신 발달에 매우 큰 지체가 있어, 일상생활에 큰 어려움이 있음.
79	대마초 중독	uses marijuana daily and has difficulty controlling the habit. The person sometimes has mood swings, anxiety and hallucinations, and has some difficulty in daily activities.	매일 대마초를 피우고, 이 중독을 조절하기에 어려움이 있음. 이 사람은 때때로 기분의 두드러진 변화, 불안감, 환각이 있고, 일상생활에 약간의 어려움이 있음.
80	필로폰 중독	uses stimulants (drugs) and has difficulty controlling the habit. The person sometimes has depression, hallucinations and mood swings, and has difficulty in daily activities.	흥분제(마약류)를 복용하고, 이 중독을 조절하기에 어려움이 있음. 이 사람은 때때로 우울증, 환각, 기분의 두드러진 변화가 있고, 일상생활에 어려움이 있음.
81	코카인 중독	uses cocaine and has difficulty controlling the habit. The person sometimes has mood swings, anxiety, paranoia, hallucinations and sleep problems, and has some difficulty in daily activities.	코카인을 복용하고, 이 중독을 조절하기에 어려움이 있음. 이 사람은 때때로 기분의 두드러진 변화, 불안감, 피해망상, 환각, 수면 문제가 있고, 일상생활에 약간의 어려움이 있음.
82	헤로인 및 다른 아편 중독	uses heroin daily and has difficulty controlling the habit. When the effects wear off, the person feels severe nausea, agitation, vomiting and fever. The person has a lot of difficulty in daily activities.	헤로인을 매일 복용하고, 이 중독을 조절하기에 어려움이 있음. 이 효과가 사라질 때, 이 사람은 심한 매스꺼움, 불안, 구토, 열감을 느낌. 이 사람은 일상생활에 많은 어려움이 있음.
83	불안 장애: 경증	feels mildly anxious and worried, which makes it slightly difficult to concentrate, remember things, and sleep. The person tires easily but is able to perform daily activities.	약간 불안하고 걱정이 되어, 집중하거나 사물을 기억하고 잠을 자는 데에 약간의 어려움이 있음. 이 사람은 쉽게 피로해지지만 일상생활을 할 수 있음.
84	불안 장애: 중등증	feels anxious and worried, which makes it difficult to concentrate, remember things, and sleep. The person tires easily and finds it difficult to perform daily activities.	불안하고 걱정이 되어 집중하거나 사물을 기억하고 잠을 자는 데에 어려움이 있음. 이 사람은 쉽게 피로해지고 일상생활을 하는 데에 어려움이 있음.
85	불안 장애: 중증	constantly feels very anxious and worried, which makes it difficult to concentrate, remember things and sleep. The person has lost pleasure in life and thinks about suicide.	지속적으로 매우 불안하고 걱정이 되어 집중하거나 사물을 기억하고 잠을 자는 데 어려움이 있음. 이 사람은 삶의 기쁨을 잃고 자살에 대하여 생각함.
86	주요우울장애: 경증	has constant sadness and has lost interest in usual activities. The person can still function in daily life with extra effort, but sleeps badly, feels tired, and has trouble concentrating.	끊임없이 슬프고 일상활동에 흥미를 잃음. 이 사람은 좀 더 노력하여 여전히 일상생활을 할 수 있지만, 제대로 잠을 자지 못하고, 피로를 느끼며, 집중하는 데에 문제가 있음.
87	주요우울장애: 중등증	has constant sadness and has lost interest in usual activities. The person has some difficulty in daily life, sleeps badly, has trouble concentrating, and sometimes thinks about harming himself (or herself).	끊임없이 슬프고 일상활동에 흥미를 잃음. 이 사람은 일상생활에 약간의 어려움이 있고, 제대로 잠을 자지 못하며, 집중하는 데에 문제를 가지고, 때때로 자해에 관하여 생각함.
88	주요우울장애: 중증	has overwhelming, constant sadness and cannot function in daily life. The person sometimes loses touch with reality and wants to harm or kill himself (or herself).	끊임없이 너무나 슬프고 일상생활을 할 수 없음. 이 사람은 때때로 현실과 접촉을 끊고, 자해하거나 자살하고자 함.
89	양극성장애: 조증 삽화	is hyperactive, hears and believes things that are not real, and engages in impulsive and aggressive behavior that endanger the person and others.	과도하게 활동적이고, 실제가 아닌 것을 듣고 믿으며, 자신과 다른 사람들을 위험하게 만드는 충동적이고 공격적인 행동을 함.
90	양극성장애: 잔류기	has mild mood swings, irritability and some difficulty with daily activities.	기분의 두드러진 변화가 약간 있고, 짜증을 잘 내며, 일상생활에 약간의 어려움이 있음.
91	조현병: 급성기	hears and sees things that are not real and is afraid, confused, and sometimes violent. The person has great difficulty with communication and daily activities, and sometimes wants to harm or kill himself (or herself).	실제가 아닌 것을 듣고 보며, 두려워하고 혼란스러워하며, 때때로 폭력적임. 이 사람은 대화하기 및 일상생활에 큰 어려움이 있고, 때때로 자해하거나 자살하고자 함.
92	조현병: 잔류기	hears and sees things that are not real and has trouble communicating. The person can be forgetful, has difficulty with daily activities, and thinks about hurting himself (or herself).	실제가 아닌 것을 듣고 보며, 대화하는 데에 문제가 있음. 이 사람은 잘 잊어버릴 수 있고, 일상생활에 어려움이 있으며, 자해에 대하여 생각함.
93	신경성 식욕부진증	feels an overwhelming need to starve and exercises excessively to lose weight. The person is very thin, weak and anxious.	체중을 감소시키기 위하여 과도하게 굶어야 한다고 너무나 느끼고, 과도하게 운동함. 이 사람은 매우 말랐고, 힘이 없으며, 불안해함.
94	폭식증	has uncontrolled overeating followed by guilt, starving, and vomiting to lose weight.	조절할 수 없는 폭식 후에 죄책감을 느끼며, 체중을 감소시키기 위하여 굶고, 토함.
95	주의력결핍 과잉행동장애	is hyperactive and has difficulty concentrating, remembering things, and completing tasks.	과도하게 활동적이고, 집중하기, 사물을 기억하기, 일을 끝마치기에 어려움이 있음.
96	행동장애	has frequent behavior problems, which are sometimes violent. The person often has difficulty interacting with other people and feels irritable.	행동 문제가 자주 있고, 이는 때때로 폭력적인 것임. 이 사람은 다른 사람과 소통하는 데에 자주 어려움이 있고, 짜증을 잘 냄.
97	아스퍼거 증후군	has difficulty interacting with other people, and is slow to understand or respond to questions. The person is often preoccupied with one thing and has some difficulty with basic daily activities.	다른 사람과 소통하는 데에 어려움이 있고, 질문을 이해하거나 질문에 대답하는 것이 느림. 이 사람은 한 가지 생각에 자주 사로잡히고, 기본적인 일상생활에 약간의 어려움이 있음.
98	자폐증	has severe problems interacting with others and difficulty understanding simple questions or directions. The person has great difficulty with basic daily activities and becomes distressed by any change in routine.	다른 사람과 소통하는 데에 심한 문제가 있고, 간단한 질문이나 지시를 이해하는 데에 어려움이 있음. 이 사람은 기본적인 일상생활에 큰 어려움이 있고, 일상의 조그마한 변화에도 괴로워함.
99	지적장애: 경증	has low intelligence and is slow in learning at school. As an adult, the person can work at simple supervised jobs and live independently, but often needs help to raise children.	지능이 낮고, 학교에서 학습이 느림. 어른이 되었을 때, 이 사람은 감독 하에 간단한 업무를 할 수 있고, 독립적으로 살아갈 수 있지만, 아이들을 기르는 데에 도움이 자주 필요함.
100	지적장애: 중등증	has low intelligence and is slow in learning to speak and do simple tasks. As an adult, the person requires a lot of support to work productively, live independently and raise children.	지능이 낮고, 말이나 간단한 일을 배우는 데에도 느림. 어른이 되었을 때, 이 사람은 생산적으로 일하거나 독립적으로 살아가고 아이들을 기르는 데에 많은 지원이 필요함.
101	지적장애: 중증	has low intelligence and cannot speak more than a few words, needs help with most basic daily activities, and can do only simple tasks under close supervision.	지능이 낮고, 몇 단어 이상 말할 수 없으며, 대부분의 기본적인 일상생활에서 도움이 필요하고, 철저한 감독 하에 간단한 일만 할 수 있음.
102	지적장애: 극심한	has low intelligence, cannot understand basic requests or instructions, and requires constant assistance for nearly all activities.	지능이 낮고, 기본적인 요구나 지시를 이해하지 못하며, 거의 모든 활동에 지속적인 도움이 필요함.
103	청력 손실: 경증	has difficulty following a conversation in a noisy environment but no other hearing problems.	시끄러운 환경에서 대화에 귀를 기울이는 데에 어려움이 있지만, 다른 듣기 문제는 없음.
104	청력 손실: 중등증	has difficulty hearing a normal voice and great difficulty following a conversation in a noisy environment.	보통의 소리를 듣는 데에 어려움이 있고, 시끄러운 환경에서 대화에 귀를 기울이는 데에 큰 어려움이 있음.
105	청력 손실: 중증	has great difficulty hearing in any situation or in using a phone.	어떠한 상황에서도(전화를 할 때에도) 듣는 데에 큰 어려움이 있음.
106	청력 손실: 극심한	always has great difficulty hearing in any situation and is not able to use a phone.	어떠한 상황에서도 듣는 데에 큰 어려움이 항상 있고, 전화를 할 수 없음.
107	청력 손실: 완전한	cannot hear at all, even loud sounds.	큰 소리조차도 전혀 들을 수 없음.
108	청력 손실: 경증, 이명 있는	has great difficulty following a conversation in a noisy environment, and has ringing in the ears for more than 5 minutes, almost every day.	시끄러운 환경에서 대화에 귀를 기울이는 데에 큰 어려움이 있고, 거의 매일 5분 이상 귀에서 소리가 남.
109	청력 손실: 중등증, 이명 있는	has difficulty hearing a normal voice or using a phone, has great difficulty following a conversation in a noisy environment, and has ringing in the ears for more than 5 minutes, almost every day.	보통의 소리를 듣거나 전화를 사용하는 데에 어려움이 있고, 시끄러운 환경에서 대화에 귀를 기울이는 데에 큰 어려움이 있으며, 거의 매일 5분 이상 귀에서 소리가 남.
110	청력 손실: 중증, 이명 있는	has great difficulty hearing in any situation or in using a phone, and has ringing in the ears for more than 5 minutes, almost every day.	어떠한 상황에서도(전화를 할 때에도) 듣는 데에 큰 어려움이 있고, 거의 매일 5분 이상 귀에서 소리가 남.
111	청력 손실: 극심한, 이명 있는	always has great difficulty hearing in any situation, cannot use a phone, and has ringing in the ears for more than 5 minutes, almost every day.	어떠한 상황에서도 듣는 데에 큰 어려움이 항상 있고, 전화를 할 수 없으며, 거의 매일 5분 이상 귀에서 소리가 남.
112	청력 손실: 완전한, 이명 있는	cannot hear at all, even loud sounds, cannot use a phone, and has ringing in the ears for more than 5 minutes, almost every day.	큰 소리조차도 전혀 들을 수 없고, 전화를 할 수 없으며, 거의 매일 5분 이상 귀에서 소리가 남.
113	원거리 시력: 경증 장애	has some difficulty with distance vision, for example reading signs, but no other problems with eyesight.	표지판을 읽는 것과 같이 먼 거리를 보는 데에 약간의 어려움이 있지만, 시력에 관한 다른 문제는 없음.
114	원거리 시력: 중등증 장애	has vision problems that make it difficult to recognize faces or objects across a room.	시력의 문제가 있어서 방 하나 건너의 얼굴이나 사물을 인식하는 것이 어려움.
115	원거리 시력: 중증 장애	has severe vision loss, which causes difficulty in daily activities, some emotional impact (for example worry), and some difficulty going outside the home without assistance.	심한 시력 손실이 있어서 일상생활이 어렵고, 약간의 감정적인 영향(예를 들면 걱정)도 있으며, 도움 없이 집 밖으로 나가는데 약간 어려움.
116	원거리 시력 실명	is completely blind, which causes great difficulty in some daily activities, worry and anxiety, and great difficulty going outside the home without assistance.	앞이 전혀 보이지 않아 몇몇 일상생활을 하는 데에 큰 어려움이 있고, 걱정스럽고 불안하며, 도움 없이 집 밖으로 나가는데 큰 어려움이 있음.
117	근거리 시력 장애	has difficulty seeing things that are nearer than 3 feet, but has no difficulty with seeing things at a distance.	1m보다 가까운 곳의 사물은 보기가 어렵지만, 먼 거리에 있는 사물을 보는 데에는 어려움이 없음.
118	요통: 급성, 하지 통증 없는	has severe back pain, which causes difficulty dressing, sitting, standing, walking, and lifting things. The person sleeps poorly and feels worried.	심한 허리 통증이 있어 옷 입기, 앉기, 서기, 걷기, 물건 들기에 어려움이 있음. 이 사람은 잠을 잘 자지 못하고, 걱정을 함.
119	요통: 급성, 하지 통증 있는	has severe back and leg pain, which causes difficulty dressing, sitting, standing, walking, and lifting things. The person sleeps poorly and feels worried.	심한 허리 및 다리 통증이 있어 옷 입기, 앉기, 서기, 걷기, 물건 들기에 어려움이 있음. 이 사람은 잠을 잘 자지 못하고, 걱정을 함.
120	요통: 만성, 하지 통증 없는	has constant back pain, which causes difficulty dressing, sitting, standing, walking, and lifting things. The person sleeps poorly, is worried, and has lost some enjoyment in life.	지속적인 허리 통증이 있어 옷 입기, 앉기, 서기, 걷기, 물건 들기에 어려움이 있음. 이 사람은 잠을 잘 자지 못하고, 걱정을 하며, 삶의 즐거움을 약간 잃음.
121	요통: 만성, 하지 통증 있는	has constant back and leg pain, which causes difficulty dressing, sitting, standing, walking, and lifting things. The person sleeps poorly, is worried, and has lost some enjoyment in life.	지속적인 허리 및 다리 통증이 있어 옷 입기, 앉기, 서기, 걷기, 물건 들기에 어려움이 있음. 이 사람은 잠을 잘 자지 못하고, 걱정을 하며, 삶의 즐거움을 약간 잃음.
122	경부통: 급성, 경증	has neck pain, and has difficulty turning the head and lifting things.	목에 통증이 있고, 고개 돌리기 및 물건 들기에 어려움이 있음.
123	경부통: 급성, 중증	has severe neck pain, and difficulty turning the head and lifting things. The person gets headaches and arm pain, sleeps poorly, and feels tired and worried.	목에 심한 통증이 있고, 고개 돌리기 및 물건 들기에 어려움이 있음. 이 사람은 두통이 있고, 팔이 아프며, 잠을 잘 자지 못하고, 피로를 느끼며, 걱정을 함.
124	경부통: 만성, 경증	has constant neck pain, and has difficulty turning the head, holding arms up, and lifting things.	목에 지속적인 통증이 있고, 고개 돌리기, 양팔 들고 있기, 물건 들기에 어려움이 있음.
125	경부통: 만성, 중증	has constant neck pain and arm pain, and difficulty turning the head, holding arms up, and lifting things. The person gets headaches, sleeps poorly, and feels tired and worried.	목과 팔에 지속적인 통증이 있고, 고개 돌리기, 양팔 들고 있기, 물건 들기에 어려움이 있음. 이 사람은 두통이 있고, 잠을 잘 자지 못하며, 피로를 느끼고, 걱정을 함.
126	근골격계 문제: 하지, 경증	has pain in the leg, which causes some difficulty running, walking long distances, and getting up and down.	다리에 통증이 있어 뛰기, 먼 거리 걷기, 일어서기, 내려오기에 약간의 어려움이 있음.
127	근골격계 문제: 하지, 중등증	has moderate pain in the leg, which makes the person limp, and causes some difficulty walking, standing, lifting and carrying heavy things, getting up and down and sleeping.	다리에 중간 정도의 통증이 있어 걸을 때 절뚝거리게 되고, 걷기, 서있기, 무거운 사물을 들어 올리고 나르기, 일어서기, 내려오기, 잠자기에 약간의 어려움이 있음.
128	근골격계 문제: 하지, 중증	has severe pain in the leg, which makes the person limp and causes a lot of difficulty walking, standing, lifting and carrying heavy things, getting up and down, and sleeping.	다리에 심한 통증이 있어 걸을 때 절뚝거리게 되고, 걷기, 서있기, 무거운 사물을 들어 올리고 나르기, 일어서기, 내려오기, 잠자기에 많은 어려움이 있음.
129	근골격계 문제: 상지, 경증	has mild pain and stiffness in the arms and hands. The person has some difficulty lifting, carrying and holding things.	양팔 및 양손에 약한 통증 및 뻣뻣함이 있음. 이 사람은 사물을 들어 올리고, 나르며, 들고 있기에 약간의 어려움이 있음.
130	근골격계 문제: 상지, 중등증	has moderate pain and stiffness in the arms and hands, which causes difficulty lifting, carrying, and holding things, and trouble sleeping because of the pain.	양팔 및 양손에 중간 정도의 통증 및 뻣뻣함이 있어 사물을 들어 올리고, 나르며, 들고 있기에 어려움이 있고, 통증 때문에 잠을 자는 데에 문제가 있음.
131	근골격계 문제: 전반적, 중등증	has pain and deformity in most joints, causing difficulty moving around, getting up and down, and using the hands for lifting and carrying. The person often feels fatigue.	대부분의 관절에 통증 및 변형이 있어 움직이기, 일어서기, 내려오기에 어려움이 있고, 손을 이용한 들어 올리기와 나르기에 어려움이 있음. 이 사람은 피로를 자주 느낌.
132	근골격계 문제: 전반적, 중증	has severe, constant pain and deformity in most joints, causing difficulty moving around, getting up and down, eating, dressing, lifting, carrying and using the hands. The person often feels sadness, anxiety and extreme fatigue.	대부분의 관절에 지속적으로 심한 통증과 변형이 있어 움직이기, 일어서기, 내려오기에 어려움이 있고, 손을 이용한 먹기, 옷 입기, 들어올리기, 나르기에 어려움이 있음. 이 사람은 슬픔과 불안감, 극도의 피로를 자주 느낌.
133	통풍: 급성	has severe pain and swelling in the leg, making it very difficult to get up and down, stand, walk, lift, and carry heavy things. The person has trouble sleeping because of the pain.	다리에 심한 통증이 있고, 다리가 부어 일어서기, 내려오기, 서있기, 걷기, 무거운 사물을 들어 올리고 나르기에 매우 큰 어려움이 있음. 이 사람은 통증 때문에 잠을 자는 데에 문제가 있음.
134	손가락 절단, 엄지손가락 제외: 장기, 치료 받은	has lost part of the fingers of one hand, causing difficulties in using the hand, pain, and tingling in the stumps.	한 손의 일부 손가락을 잃어 손을 사용하는 데에 어려움이 있고, 절단 끝 부위에 통증 및 저림이 있음.
135	엄지손가락 절단: 장기	has lost one thumb, causing some difficulty in using the hand, pain, and tingling in the stump.	한 개의 엄지손가락을 잃어 손을 사용하는 데에 약간의 어려움이 있고, 절단 끝 부위에 통증 및 저림이 있음.
136	한쪽 상지 절단: 장기, 치료 받거나 받지 않은	has lost one hand and part of the arm, leaving pain and tingling in the stump and flashbacks from the injury. The person requires help lifting objects and in daily activities such as cooking.	한쪽 손과 팔의 일부분을 잃어 절단 끝 부위에 통증 및 저림이 있고, 다쳤을 때의 기억이 떠오름. 이 사람은 물건을 드는 데에 도움이 필요하고, 요리하는 것과 같은 일상생활에 도움이 필요함.
137	양쪽 상지 절단: 장기, 치료 받은	has lost part of both arms, leaving pain and tingling in the stumps and flashbacks from the injury. The person has comfortable artificial arms and is mostly independent.	양쪽 팔 일부분을 잃어 절단 끝 부위에 통증 및 저림이 있고, 다쳤을 때의 기억이 떠오름. 이 사람은 신체적으로 편안한 인공 팔을 가지고, 대부분 독립적임.
138	양쪽 상지 절단: 장기, 치료 받지 않은	has lost part of both arms, leaving pain and tingling in the stumps and flashbacks from the injury. The person needs help with basic daily activities such as eating and using the toilet.	양쪽 팔 일부분을 잃어 절단 끝 부위에 통증 및 저림이 있고, 다쳤을 때의 기억이 떠오름. 이 사람은 먹기와 화장실 이용하기와 같은 기본적인 일상생활에 도움이 필요함.
139	발가락 절단	has lost one toe, leaving occasional pain and tingling in the stump.	발가락 한 개를 잃어 절단 끝 부위에 때때로 통증 및 저림이 있음.
140	한쪽 하지 절단: 장기, 치료 받은	has lost part of one leg, leaving pain and tingling in the stump. The person has a comfortable artificial leg and only slight difficulties moving around.	한쪽 다리 일부분을 잃어 절단 끝 부위에 통증 및 저림이 있음. 이 사람은 신체적으로 편안한 인공 다리를 가지고, 움직이는 데에 약간의 어려움만 있음.
141	한쪽 하지 절단: 장기, 치료 받지 않은	has lost part of one leg, leaving pain and tingling in the stump. The person does not have an artificial leg, has frequent sores, and uses crutches.	한쪽 다리 일부분을 잃어 절단 끝 부위에 통증 및 저림이 있음. 이 사람은 인공 다리를 가지고 있지 않고, 상처가 자주 생기며, 목발을 사용함.
142	양쪽 하지 절단: 장기, 치료 받은	has lost part of both legs, leaving pain and tingling in the stumps. The person has two comfortable artificial legs, which allow for movement.	양쪽 다리 일부분을 잃어 절단 끝 부위에 통증 및 저림이 있음. 이 사람은 움직일 수 있도록 신체적으로 편안한 두 개의 인공 다리를 가짐.
143	양쪽 하지 절단: 장기, 치료 받지 않은	has lost part of both legs, leaving pain, tingling, and frequent sores in the stumps. The person has great difficulty moving around and has episodes of depression, anxiety and flashbacks to the injury.	양쪽 다리 일부분을 잃어 절단 끝 부위에 통증 및 저림이 있고, 상처가 자주 생김. 이 사람은 움직이는 데에 큰 어려움이 있고, 우울증 및 불안감이 있으며, 다쳤을 때의 기억이 떠오름.
144	하기도의 화상 없이 전체 표면적의 20% 미만의 화상: 단기, 치료 받거나 받지 않은	has a burn on part of the body. Parts of the burned area are painful, and other parts have lost feeling.	신체의 일부분에 화상을 입음. 화상 입은 일부분이 아프고, 다른 일부분은 감각이 없음.
145	전체 표면적의 20% 미만의 화상 혹은 머리나 목, 양손이나 손목이 포함된 경우 10% 미만의 화상: 장기, 치료 받거나 받지 않은	has scars caused by a burn. The scars are sometimes painful and itchy.	화상으로 인한 흉터가 있음. 이 흉터는 때때로 아프고 가려움.
146	전체 표면적의 20% 이상의 화상: 단기, 치료 받거나 받지 않은	has a painful burn over a large part of the body. Parts of the burned area have lost feeling, and the person feels anxious and unwell.	신체의 넓은 부분에 아픈 화상이 있음. 화상 입은 부분은 감각이 없음. 이 사람은 불안하며, 몸이 편하지 않음.
147	전체 표면적의 20% 이상의 화상 혹은 머리나 목, 양손이나 손목이 포함된 경우 10% 이상의 화상: 장기, 치료 받은	has scars caused by burns over a large part of the body. The scars are frequently painful and itchy, and the person is often sad.	신체의 넓은 부분에 화상으로 인한 흉터가 있음. 이 흉터는 자주 아프고 가려우며, 이 사람은 자주 슬픔.
148	전체 표면적의 20% 이상의 화상 혹은 머리나 목, 양손이나 손목이 포함된 경우 10% 이상의 화상: 장기, 치료 받지 않은	has severe, disfiguring and itchy scars caused by burns over a large part of the body. The person cannot move some joints, feels sad, and has great difficulty with self-care such as dressing and toileting.	신체의 넓은 부분에 화상으로 인한 심하고, 흉하며, 가려운 흉터가 있음. 이 사람은 몇몇 관절을 움직일 수 없고, 슬픔을 느끼며, 옷 입기 및 용변 보기와 같은 자기관리에 큰 어려움이 있음.
149	하기도 화상: 치료 받거나 받지 않은	has a burn in the throat and lungs, which causes great difficulty breathing and a lot of anxiety.	목구멍 및 허파에 화상이 있어 숨쉬기에 큰 어려움이 있고, 많이 불안함.
150	압궤 손상: 단기 혹은 장기, 치료 받거나 받지 않은	had part of the body crushed, leaving pain, swelling, tingling and limited feeling in the affected area.	몸의 일부분이 짓눌려, 그 부위에 통증이 있고 붓고 저리며 제한적인 느낌이 있음.
151	고관절 탈구: 장기, 치료 받거나 받지 않은	walks with a limp and feels discomfort when walking.	걸을 때 절뚝거리고 불편함.
152	슬관절 탈구: 장기, 치료 받거나 받지 않은	has a knee out of joint, causing pain and difficulty moving the knee, which sometimes gives way. The person needs crutches for walking and help with self-care such as dressing.	무릎이 탈골되어 무릎을 움직이는 데에 통증 및 어려움이 있고, 때때로 기능할 수 없게 됨. 이 사람은 걷는 데에 목발이 필요하고, 옷 입기와 같은 자기관리에 도움이 필요함.
153	견관절 탈구: 장기, 치료 받거나 받지 않은	has a shoulder that is out of joint, causing pain and difficulty moving. The person has difficulty with daily activities such as dressing and cooking.	어깨가 탈골되어 움직이는 데에 통증 및 어려움이 있음. 이 사람은 옷 입기 및 요리하기와 같은 일상생활에 어려움이 있음.
154	기타 근육 및 힘줄 손상(어깨, 무릎, 고관절 이 외에 염좌, 좌상, 탈구를 포함한)	has a strained muscle that causes pain and swelling.	근육이 결려서 통증이 있고 부기가 발생함.
155	물에 빠짐: 단기 혹은 장기, 치료 받은 혹은 받지 않은	has breathlessness, anxiety, cough, and vomiting.	숨이 차고 불안하며 기침과 구토를 함.
156	쇄골이나 견갑골 또는 상완골 골절: 단기 혹은 장기, 치료 받은 혹은 받지 않은	has a broken shoulder bone, which is painful and swollen. The person cannot use the affected arm and has difficulty with getting dressed.	어깨뼈가 부러져 아프고 부음. 이 사람은 부러진 팔을 사용할 수 없고, 옷을 입는 데에 어려움이 있음.
157	안면골 골절: 단기 혹은 장기, 치료 받은 혹은 받지 않은	has a broken cheek bone, broken nose, and chipped teeth, with swelling and severe pain.	광대뼈, 코뼈가 부러지고, 치아가 부러져 붓고, 심한 통증이 있음.
158	족골 골절: 단기, 치료 받은 혹은 받지 않은	has a broken foot bone, which causes pain, swelling, and difficulty walking.	발뼈가 부러져 통증이 있고 붓고 걷기가 어려움.
159	족골 골절: 장기, 치료 받지 않은	had a broken foot in the past that did not heal properly. The person now has pain in the foot and has some difficulty walking.	발뼈가 과거에 부러졌었고 적절하게 낫지 않았음. 이 사람은 지금도 발에 통증이 있고, 걷는 데에 약간의 어려움이 있음.
160	수골 골절: 단기, 치료 받은 혹은 받지 않은	has a broken hand, causing pain and swelling.	손뼈가 부러져 통증이 있고 부기가 발생함.
161	수골 골절: 장기, 치료 받지 않은	has stiffness in the hand and a weak grip.	손이 뻣뻣하고, 쥐는 힘이 약함.
162	대퇴골목 골절: 단기, 치료 받은 혹은 받지 않은	has broken a hip and is in pain. The person cannot stand or walk, and needs help washing, dressing, and going to the toilet.	넓적다리뼈가 부러져 통증이 있음. 이 사람은 서 있거나 걸을 수 없고, 씻기, 옷 입기, 용변 보기에 도움이 필요함.
163	대퇴골목 골절: 장기, 치료 받은	had a broken hip in the past, which was fixed with treatment. The person can only walk short distances, has discomfort when moving around, and has some difficulty in daily activities.	넓적다리뼈가 과거에 부러졌었고 치료를 받아 고쳤음. 이 사람은 짧은 거리만을 걸을 수 있고, 움직일 때에 불편하며, 일상생활에 약간의 어려움이 있음.
164	대퇴골목 골절: 장기, 치료 받지 않은	had a broken hip bone in the past, which was never treated and did not heal properly. The person cannot get out of bed and needs help washing and going to the toilet.	넓적다리뼈가 과거에 부러졌었고, 한 번도 치료를 받지 않았으며, 적절하게 낫지 않았음. 이 사람은 침대에서 벗어날 수 없고, 씻기 및 용변 보기에 도움이 필요함.
165	대퇴골목 이외의 골절: 단기, 치료 받은 혹은 받지 않은	has a broken thigh bone. The person has severe pain and swelling and cannot walk.	넓적다리뼈가 부러짐. 이 사람은 심한 통증 및 부기가 있으며, 걸을 수 없음.
166	대퇴골목 이외의 골절: 장기, 치료 받지 않은	had a broken thigh bone in the past, which was never treated and did not heal properly. The person now has a limp and discomfort when walking.	넓적다리뼈가 과거에 부러졌었고, 한 번도 치료 받지 않았으며, 적절하게 치유되지 않았음. 이 사람은 현재 절뚝거리고, 걸을 때 불편함이 있음.
167	슬개골이나 경골 혹은 비골 혹은 발목뼈의 골절: 단기, 치료 받은 혹은 받지 않은	has a broken shin bone, which causes severe pain, swelling, and difficulty walking.	정강이뼈가 부러져 심한 통증과 부기가 발생하고, 걷는 데에 어려움이 있음.
168	슬개골이나 경골 혹은 비골 혹은 발목뼈의 골절: 장기, 치료 받은 혹은 받지 않은	had a broken shin bone in the past that did not heal properly. The person has pain in the knee and ankle, and has difficulty walking.	정강이뼈가 과거에 부러졌었고, 적절하게 낫지 않았음. 이 사람은 무릎 및 발목에 통증이 있고, 걷는 데에 어려움이 있음.
169	골반 골절: 단기	has a broken pelvis bone, with swelling and bruising. The person has severe pain, and cannot walk or do daily activities.	골반뼈가 부러져 붓고 멍이 생김. 이 사람은 심한 통증이 있고, 걷거나 일상생활을 할 수 없음.
170	골반 골절: 장기	had a broken pelvis in the past and now walks with a limp. There is often pain in the back and groin, and when urinating and sitting for a long time.	과거에 골반뼈가 부러졌었고, 지금은 절뚝거리며 걸음. 소변을 보거나 오랫동안 앉아 있을 때 허리와 사타구니에 자주 통증이 있음.
171	요골이나 척골의 골절: 단기, 치료 받은 혹은 받지 않은	has a broken forearm, which causes severe pain, swelling, and limited movement.	팔뚝이 부러져 심한 통증과 부기가 발생하였고, 움직임이 제한됨.
172	요골이나 척골의 골절: 장기, 치료 받지 않은	had a broken forearm in the past that did not heal properly, causing some pain and limited movement in the elbow and wrist. The person has difficulty with daily activities such as dressing.	팔뚝이 과거에 부러졌었고, 적절하게 낫지 않아 팔꿈치 및 손목에 약간의 통증이 있고, 움직임이 제한됨. 이 사람은 옷 입기와 같은 일상생활에 어려움이 있음.
173	두개골 골절: 단기 혹은 장기, 치료 받은 혹은 받지 않은	has a broken skull, but does not have brain damage. The broken area is painful and swollen.	머리뼈가 깨졌으나 뇌 손상은 없음. 깨진 부위가 아프고, 부음.
174	흉골 골절 혹은 하나 또는 두 개의 갈비뼈 골절: 단기, 치료 받은 혹은 받지 않은	has a broken rib that causes severe pain in the chest, especially when breathing in. The person has difficulty with daily activities such as dressing.	갈비뼈가 부러져 특히 숨을 들이쉴 때에 가슴에 심한 통증이 있음. 이 사람은 옷 입기와 같은 일상생활에 어려움이 있음.
175	척추뼈 골절: 단기 혹은 장기, 치료 받은 혹은 받지 않은	has broken back bones and is in pain, but still has full use of arms and legs.	척추뼈가 부러지고, 통증이 있지만, 양팔 및 양다리를 온전히 사용함.
176	골절: 치료된, 장기	has slight pain in a bone that was broken in the past.	과거에 부러진 뼈에 약간의 통증이 있음.
177	신경 손상: 단기	has a nerve injury, which causes difficulty moving and some loss of feeling in the affected area.	신경 손상이 있어 움직이는 데에 어려움이 있고, 손상된 영역에 약간의 감각 손실이 있음.
178	신경 손상: 장기	had a nerve injury in the past, which continues to cause some difficulty moving. The person often injures the affected part because it is numb.	과거에 신경 손상이 있어 움직이는 데에 약간의 어려움이 계속 있음. 이 사람은 감각이 없기 때문에 손상된 부분에 상처가 자주 생김.
179	눈 손상: 단기	has an injury to one eye, which causes pain and difficulty seeing.	한 쪽 눈에 손상이 있어 통증이 있고, 보는 데에 어려움이 있음.
180	중증 외상성 뇌 손상: 단기, 치료 받은 혹은 받지 않은	cannot concentrate and has headaches, memory problems, dizziness, and feels angry.	집중할 수 없고, 두통, 기억 장애, 어지러움이 있으며, 화가 남.
181	외상성 뇌 손상: 장기적 결과, 경증, 치료 받은 혹은 받지 않은	has episodes of headaches, memory problems, and difficulty concentrating.	두통, 기억 장애가 있고, 집중하는 데에 어려움이 있음.
182	외상성 뇌 손상: 장기적 결과, 중등증, 치료 받은 혹은 받지 않은	has frequent headaches, memory problems, difficulty concentrating, and dizziness. The person is often anxious and moody.	두통, 기억 장애, 어지러움이 자주 있고, 집중하는 데에 자주 어려움이 있음. 이 사람은 자주 불안하고, 기분 변화가 심함.
183	외상성 뇌 손상: 장기적 결과, 중증, 치료 받은 혹은 받지 않은	cannot think clearly and has frequent headaches, memory problems, difficulty concentrating and dizziness. The person is often anxious and moody, and depends on others for feeding, toileting, dressing and walking.	명확하게 사고할 수 없고, 두통, 기억 장애, 어지러움이 자주 있으며, 집중하는 데에 자주 어려움이 있음. 이 사람은 자주 불안하고, 기분 변화가 심하며, 먹기, 용변 보기, 옷 입기, 걷기에서 다른 사람에 의존함.
184	열린 상처: 단기, 치료 받은 혹은 받지 않은	has a cut in the skin, which causes pain and numbness around the cut.	피부에 상처가 있어 상처 주위에 통증 및 저린 증상이 있음.
185	중독: 단기, 치료 받은 혹은 받지 않은	has drowsiness, stomach pain and vomiting.	졸리고, 복통이 있으며, 구토함.
186	중증 흉부 손상: 장기, 치료 받은 혹은 받지 않은	had a severe chest injury in the past that has now healed. The person still gets breathless when walking and feels discomfort in the chest.	가슴부위에 심한 손상이 과거에 있었고, 지금은 나았음. 이 사람은 여전히 숨이 차고, 가슴에 불편감을 느낌.
187	중증 흉부 손상: 단기, 치료 받은 혹은 받지 않은	has a serious chest injury, which causes severe pain, shortness of breath and anxiety.	가슴부위에 심한 손상이 있어 심한 통증이 있고 숨이 차며, 불안함.
188	목 아래 척추 장애: 치료 받은	is paralyzed from the waist down and cannot feel or move the legs. The person uses a lightweight and comfortable wheelchair to move around.	허리 아래 부분이 마비되고, 양다리에 감각이 없거나 양다리를 움직일 수 없음. 이 사람은 이동하기 위하여 가볍고 편안한 휠체어를 사용함.
189	목 아래 척추 장애: 치료 받지 않은	is paralyzed from the waist down and cannot feel or move the legs. Legs are in fixed, bent positions, and the person gets frequent infections and pressure sores.	허리 아래 부분이 마비되고, 양다리에 감각이 없거나 양다리를 움직일 수 없음. 양다리가 굽은 상태로 고정되고, 이 사람은 자주 감염 및 욕창이 생김.
190	목 부위 척추 장애: 치료 받은	is paralyzed from the neck down and cannot feel or move the arms and legs.	목 아래 부분이 마비되고, 양팔 및 양다리에 감각이 없거나 양팔 및 양다리를 움직일 수 없음.
191	목 부위 척추 장애: 치료 받지 않은	is paralyzed from the neck down and cannot feel or move the arms and legs. Arms and legs are in fixed, bent positions, and the person gets frequent infections and pressure sores.	목 아래 부분이 마비되고, 양팔 및 양다리에 감각이 없거나 양팔 및 양다리를 움직일 수 없음. 양팔과 양다리가 굽은 상태로 고정되고, 이 사람은 자주 감염 및 욕창이 생김.
192	복부 골반 장애: 경증	has some pain in the belly that causes nausea but does not interfere with daily activities.	배에 약간의 통증이 있어 매스껍지만, 일상생활에 지장을 주지는 않음.
193	복부 골반 장애: 중등증	has pain in the belly and feels nauseous. The person has difficulties with daily activities.	복부에 통증이 있고, 매스꺼움. 이 사람은 일상생활에 어려움이 있음.
194	복부 골반 장애: 중증	has severe pain in the belly and feels nauseous. The person is anxious and unable to carry out daily activities.	복부에 심한 통증이 있고, 매스꺼움. 이 사람은 불안하고, 일상생활을 할 수 없음.
195	빈혈: 경증	feels slightly tired and weak at times, but this does not interfere with normal daily activities.	약간 피로함을 느끼고 가끔 힘이 없지만, 정상적인 일상생활에 지장을 주지는 않음.
196	빈혈: 중등증	feels moderate fatigue, weakness, and shortness of breath after exercise, making daily activities more difficult.	운동 후 보통 정도의 피로, 위약감, 숨참을 느껴 일상생활을 하기가 더 어려움.
197	빈혈: 중증	feels very weak, tired and short of breath, and has problems with activities that require physical effort or deep concentration.	매우 힘이 없고, 피로하며, 숨이 차고, 신체적 노력이나 깊이 몰두해야 하는 것이 필요한 활동에 문제가 있음.
198	치주염	has minor bleeding of the gums from time to time, with mild discomfort.	잇몸에 약간의 출혈, 불편감이 때때로 있음.
199	충치: 증상 있는	has a toothache, which causes some difficulty in eating.	치통이 있어 먹는 데에 약간의 어려움이 있음.
200	중증 치아 손실	has lost more than 20 teeth including front and back, and has great difficulty in eating meat, fruits, and vegetables.	앞쪽과 뒤쪽을 포함하여 20개 이상의 치아를 잃고, 고기, 과일, 야채를 먹는 데에 큰 어려움이 있음.
201	기형: 1단계	has a slight, visible physical deformity that others notice, which causes some worry and discomfort.	다른 사람들이 알아볼 정도로 눈에 보이는 약간의 신체 기형이 있어 약간의 걱정 및 불편감을 초래함.
202	기형: 2단계	has a visible physical deformity that causes others to stare and comment. As a result, the person is worried and has trouble sleeping and concentrating.	다른 사람들이 쳐다보고 언급할 정도로 눈에 보이는 신체 기형이 있음. 그 결과 이 사람은 걱정하고, 잠자고 집중하는 데에 문제가 있음.
203	기형: 3단계	has an obvious physical deformity that makes others uncomfortable, which causes the person to avoid social contact, feel worried, sleep poorly, and think about suicide.	다른 사람들을 불편하게 만드는 명백한 신체 기형이 있어 사회적 접촉을 피하게 만듦. 이 사람은 걱정하며, 잘 자지 못하고, 자살에 대하여 생각함.
204	기형: 1단계, 가려움 혹은 통증이 있는	has a slight, visible physical deformity that is sometimes sore or itchy. Others notice the deformity, which causes some worry and discomfort.	눈에 보이는 약간의 신체 기형이 있어 때때로 아프거나 가려움. 다른 사람들이 그 기형을 알아보아 약간의 걱정이 있고 불편함.
205	기형: 2단계, 가려움 혹은 통증이 있는	has a visible physical deformity that is sore and itchy. Other people stare and comment, which causes the person to worry. The person has trouble sleeping and concentrating.	눈에 보이는 신체 기형이 있어 아프고 가려움. 다른 사람들이 쳐다보고 언급하여 이 사람을 걱정하게 만듦. 이 사람은 잠자고 집중하는 데에 문제가 있음.
206	기형: 3단계, 가려움 혹은 통증이 있는	has an obvious physical deformity that is very painful and itchy. The physical deformity makes others uncomfortable, which causes the person to avoid social contact, feel worried, sleep poorly, and think about suicide.	명백한 신체 기형이 있어 매우 아프고, 가려움. 다른 사람들은 그 신체 기형에 대하여 불편해하여 이 사람이 사회적 접촉을 피하게 만듦. 또 이 사람은 걱정하며, 잘 자지 못하고, 자살에 대하여 생각함.
207	포괄적이고 복잡하지 않은 질병: 걱정함, 매일 투약하는	has a chronic disease that requires medication every day and causes some worry but minimal interference with daily activities.	매일 약을 먹어야 하는 만성 질병이 있고, 약간 걱정하게 만들지만, 일상생활에 약간의 방해만 있음.
208	포괄적이고 복잡하지 않은 질병: 진단에 대한 불안감이 있는	has a disease diagnosis that causes worry about the future.	미래를 걱정하게 만드는 질병 진단이 있음.
209	요오드 결핍 갑상샘종	has a large mass in the front of the neck. The person sometimes has weakness and fatigue, constipation and weight gain.	목 앞에 큰 덩어리가 있음. 이 사람은 때때로 힘이 없고, 피로, 변비, 체중감소가 있음.
210	단백열량부족증	is very tired and irritable and has diarrhea.	매우 피로하고, 짜증이 나며, 설사가 있음.
211	중증 쇠약	is extremely skinny and has no energy.	극도로 말랐고, 힘이 없음.
212	언어 장애	has difficulty speaking, and others find it difficult to understand.	말하는 데에 어려움이 있고, 다른 사람들이 이를 이해하기 어려움.
213	거동 장애: 경증	has some difficulty in moving around but is able to walk without help.	움직이는 데에 약간의 어려움이 있지만, 도움 없이 걸을 수 있음.
214	거동 장애: 중등증	has some difficulty in moving around, and difficulty in lifting and holding objects, dressing and sitting upright, but is able to walk without help.	움직이는 데에 약간의 어려움이 있고, 물체 들어올리기 및 들고 있기, 옷 입기, 똑바로 앉기에 어려움이 있지만, 도움 없이 걸을 수 있음.
215	거동 장애: 중증	is unable to move around without help, and is not able to lift or hold objects, get dressed or sit upright.	도움 없이 움직일 수 없고, 물체를 들어 올리거나 들고 있을 수 없으며, 옷을 입거나 똑바로 앉을 수 없음.
216	거동 장애 및 인지 장애: 경증	has some difficulty in moving around, and is slow in learning at school. The person can walk without help, work at simple supervised jobs and live independently, but often needs help to raise children.	움직이는 데에 약간의 어려움이 있고, 학교에서 배우는 것이 늦음. 이 사람은 도움 없이 걸을 수 있고, 감독 하에 간단한 일을 할 수 있으며, 독립적으로 살 수 있지만, 아이들을 기르는 데에 도움이 자주 필요함.
217	거동 장애 및 인지 장애: 중등증	has some difficulty in moving around, holding objects, dressing and sitting upright, and is slow in learning to speak and do simple tasks. The person can walk without help, but requires a lot of help with daily activities.	움직이기, 물체를 들고 있기, 옷 입기, 똑바로 앉기에 약간의 어려움이 있고, 말하고 간단한 업무를 하는 것을 배우는 데에 느림. 이 사람은 도움 없이 걸을 수 있지만, 일상생활에 많은 도움이 필요함.
218	거동 장애 및 인지 장애: 중증	cannot move around without help, and cannot lift or hold objects, get dressed or sit upright. The person also has low intelligence, speaks few words, and needs a lot of help with all basic daily activities.	도움 없이 움직일 수 없고, 물체를 들어 올리거나 들고 있을 수 없으며, 옷을 입거나 똑바로 앉을 수 없음. 또 이 사람은 지능이 낮아 몇 개 단어만 말하고, 모든 기본적인 일상생활에 많은 도움이 필요함.
219	직장질샛길	has an abnormal opening between her vagina and rectum causing flatulence and feces to escape through the vagina. The person gets infections in her vagina, and has pain when urinating.	질과 직장 사이에 비정상적인 구멍이 있어 가스가 차고, 대변이 질을 통하여 나옴. 이 사람은 질에 감염이 발생하고, 소변을 볼 때 통증이 있음.
220	방광질샛길	has an abnormal opening between the bladder and the vagina, which makes her unable to control urinating. The woman is anxious and depressed.	방광과 질 사이에 비정상적인 구멍이 있어 소변보기를 조절할 수 없음. 이 여성은 불안하고 우울함.
221	완전한 건강 상태
222	죽음과 같은 상태
223	알레르기 비염 & 결막염: 경증		연속적인 재채기와 함께 맑은 콧물이 흐르거나 눈이 가려운 증상이 가끔 있어 일상생활을 하는 데 약간의 어려움이 있음.
224	알레르기 비염 & 결막염: 중증		연속적인 재채기와 함께 맑은 콧물이 흐르거나 눈이 가려운 증상이 자주 있어 일상생활을 하는 데 큰 어려움이 있음.
225	외상후스트레스장애		자신이나 가까운 사람이 생명을 위협받는 사고나 심한 손상을 경험한 뒤 그 사건이 생각나고, 비슷한 상황을 피하고 싶고, 잠이 잘 오지 않거나 집중력이 떨어져 일상생활을 하는 데 어려움이 있음.
226	화학물질과민증		일반인들은 불편을 느끼지 못하는 일상적 수준의 담배연기, 매연, 향수 등 주변 화학물질로 인해 두통, 집중력 저하, 어지러움, 피로 등을 느껴 일상생활에 어려움이 있음.
227	이명		거의 매일 5분 이상 귀에서 소리가 남.
228	성가심: 경증		주위에 시끄러운 소리 때문에 일상생활에 약간 지장이 있음.
229	성가심: 중증		주위에 시끄러운 소리 때문에 일상생활에 큰 지장이 있음.
230	수면장애: 경증		주위에 시끄러운 소리 때문에 잠을 자는 데에 약간 지장이 있음.
231	수면장애: 중증		주위에 시끄러운 소리 때문에 잠을 자는 데에 큰 어려움이 있음.
232	학습장애: 경증		주위에 시끄러운 소리 때문에 학습에 약간 지장이 있음.
233	학습장애: 중증		주위에 시끄러운 소리 때문에 학습에 큰 지장이 있음.
234	EQ-5D 11111
235	EQ-5D 12322
236	EQ-5D 22431
237	EQ-5D 21225
238	EQ-5D 23142
239	EQ-5D 52213
240	EQ-5D 33251
241	EQ-5D 35123
242	EQ-5D 34412
243	EQ-5D 31334
244	EQ-5D 14244
245	EQ-5D 13533
246	EQ-5D 41443
247	EQ-5D 44521
248	EQ-5D 42154
249	EQ-5D 45232
250	EQ-5D 43315
251	EQ-5D 24353
252	EQ-5D 25514
253	EQ-5D 54135
254	EQ-5D 53424
255	EQ-5D 55341
256	EQ-5D 51552
257	EQ-5D 32545
258	EQ-5D 15455
